# Supplementary material for: Functional Cyperus esculentus L. Cookies Enriched with the Probiotic Strain Lacticaseibacillus rhamnosus SL42
Source: Foods. 2024 Aug 15;13(16):2541. doi: 10.3390/foods13162541 (PMC11353252; doi:10.3390/foods13162541)
Supplement: Supplementary file 1 [file foods-13-02541-s001.zip]

Archive with 1 entries (1 files):
- foods-3141480-supplementary.pdf
